# Supplementary material for: HNCcorr: A Novel Combinatorial Approach for Cell Identification in Calcium-Imaging Movies
Source: eNeuro. 2019 Apr 15;6(2):ENEURO.0304-18.2019. doi: 10.1523/ENEURO.0304-18.2019 (PMC6498417; doi:10.1523/ENEURO.0304-18.2019)
Supplement: Extended Data 1 — The MATLAB code used to generate the results reported in this work. Instructions are provided in the readme.md file. The code requires the JSONlab toolbox, the Imagesci toolbox, and a C-compiler for MATLAB. Download Extended Data 1, ZIP file. [file enu002192893so1.zip]

Archive with 76 entries (64 files):
- code/
- code/generateMemfile.m
- code/HNCcorr.m
- code/jsonlab/
- code/jsonlab/AUTHORS.txt
- code/jsonlab/ChangeLog.txt
- code/jsonlab/examples/
- code/jsonlab/examples/demo_jsonlab_basic.m
- code/jsonlab/examples/demo_ubjson_basic.m
- code/jsonlab/examples/example1.json
- code/jsonlab/examples/example2.json
- code/jsonlab/examples/example3.json
- code/jsonlab/examples/example4.json
- code/jsonlab/examples/jsonlab_basictest.matlab
- code/jsonlab/examples/jsonlab_selftest.m
- code/jsonlab/examples/jsonlab_selftest.matlab
- code/jsonlab/examples/jsonlab_speedtest.m
- code/jsonlab/jsonopt.m
- code/jsonlab/LICENSE_BSD.txt
- code/jsonlab/loadjson.m
- code/jsonlab/loadubjson.m
- code/jsonlab/mergestruct.m
- code/jsonlab/README.txt
- code/jsonlab/savejson.m
- code/jsonlab/saveubjson.m
- code/jsonlab/struct2jdata.m
- code/jsonlab/varargin2struct.m
- code/LICENSE.md
- code/main.m
- code/README.md
- code/subroutines/
- code/subroutines/alphamask.m
- code/subroutines/compileMexFiles.m
- code/subroutines/computeNeuronCover.m
- code/subroutines/convertToArcMatrix.m
- code/subroutines/createJSON.m
- code/subroutines/evalSolution.m
- code/subroutines/evaluateSeedsAgainstROIs.m
- code/subroutines/evaluateSegmentations.m
- code/subroutines/fillInHoles.m
- code/subroutines/findLargestComponent.m
- code/subroutines/getMean.m
- code/subroutines/hpf/
- code/subroutines/hpf/hpf.m
- code/subroutines/hpf/hpfMatlab.c
- code/subroutines/hpf/hpfWrapper.m
- code/subroutines/hpf/README.md
- code/subroutines/jsonToROIsConverter.m
- code/subroutines/jsonToSegmentationConverter.m
- code/subroutines/matrixComponentSearch.c
- code/subroutines/prepareSNC.m
- code/subroutines/preProcessingFunctions/
- code/subroutines/preProcessingFunctions/getRawData.m
- code/subroutines/preProcessingFunctions/preprocessCorrelation.m
- code/subroutines/process_hparams.m
- code/subroutines/qFunctions/
- code/subroutines/qFunctions/sumOutQ.m
- code/subroutines/readDataMethods/
- code/subroutines/readDataMethods/initDataStream.m
- code/subroutines/saveROIs.m
- code/subroutines/seedSelectionFunctions/
- code/subroutines/seedSelectionFunctions/fiveByFiveAllPixels.m
- code/subroutines/Segmentation.m
- code/subroutines/setprod.m
- code/subroutines/simFunctions/
- code/subroutines/simFunctions/computeNormSim2.m
- code/subroutines/simSelectMethods/
- code/subroutines/simSelectMethods/sparseComputation/
- code/subroutines/simSelectMethods/sparseComputation/approximatePCA.m
- code/subroutines/simSelectMethods/sparseComputation/getBoxes.c
- code/subroutines/simSelectMethods/sparseComputation/sparseComputation.m
- code/subroutines/SNC.m
- code/subroutines/Solution.m
- code/subroutines/storeCell.m
- code/subroutines/updateSolution.m
- code/subroutines/visualizeSeedSelection.m
