# Supplementary material for: HNCcorr: A Novel Combinatorial Approach for Cell Identification in Calcium-Imaging Movies
Source: eNeuro. 2019 Apr 15;6(2):ENEURO.0304-18.2019. doi: 10.1523/ENEURO.0304-18.2019 (PMC6498417; doi:10.1523/ENEURO.0304-18.2019)
Supplement: Extended Data 1 — The MATLAB code used to generate the results reported in this work. Instructions are provided in the readme.md file. The code requires the JSONlab toolbox, the Imagesci toolbox, and a C-compiler for MATLAB. Download Extended Data 1, ZIP file. [file enu002192893so1.zip › code/HNCcorr.m]

% HNCcorr (main code)
% Authors: Quico Spaen, Roberto Asin
% Date: 2017/04/04

function [ s ] = HNCcorr(conf)

s = Solution(conf);
s.selectSeeds( );
while s.seedCondition                     
    s.roiNumber = s.roiNumber + 1;
    s.changeWindow( s.roiNumber );
    % update solution
    s = updateSolution( s );
    storeCell(s);
    % select new seeds
    s.selectSeeds( );
end
