# Supplementary material for: HNCcorr: A Novel Combinatorial Approach for Cell Identification in Calcium-Imaging Movies
Source: eNeuro. 2019 Apr 15;6(2):ENEURO.0304-18.2019. doi: 10.1523/ENEURO.0304-18.2019 (PMC6498417; doi:10.1523/ENEURO.0304-18.2019)
Supplement: Extended Data 1 — The MATLAB code used to generate the results reported in this work. Instructions are provided in the readme.md file. The code requires the JSONlab toolbox, the Imagesci toolbox, and a C-compiler for MATLAB. Download Extended Data 1, ZIP file. [file enu002192893so1.zip › code/jsonlab/ChangeLog.txt]

============================================================================

   JSONlab - a toolbox to encode/decode JSON/UBJSON files in MATLAB/Octave

----------------------------------------------------------------------------

JSONlab ChangeLog (key features marked by *):

== JSONlab 1.5 (codename: Nominus - alpha), FangQ <q.fang <at> neu.edu> ==

 2017/01/02 *use Big-endian format to store floating points (d/D) in saveubjson (Issue #25)
 2017/01/02 *speedup parsing large unstructured data by 2x (Issue #9)
 2017/01/01  make parsing independent of white space (Issue #30)
 2016/08/27  allow to parse array of homogeneous elements (Issue 5)
 2016/08/22  permit [] inside file names in savejson
 2016/01/06  fix a bug that prevents saving to a file in savejson
 

== JSONlab 1.2 (codename: Optimus - Update 2), FangQ <q.fang <at> neu.edu> ==

 2015/12/16  replacing string concatenation by str cells to gain 2x speed in savejson (Issue#17)
 2015/12/11  fix FileName option case bug (SVN rev#495)
 2015/12/11  add SingletCell option, add SingletArray to replace NoRowBracket (Issue#15,#8)
 2015/11/10  fix bug for inerpreting file names as JSON string - by Mykhailo Bratukha (Pull#14)
 2015/10/16  fix bug for cell with transposed data - by Insik Kim (Pull#12)
 2015/09/25  support exporting matlab object to JSON - by Sertan Senturk (Pull#10, #11)

== JSONlab 1.1 (codename: Optimus - Update 1), FangQ <q.fang <at> neu.edu> ==

 2015/05/05 *massively accelerating loadjson for parsing large collection of unstructured small objects
 2015/05/05  force array bracket in 1x1 struct to maintain depth (Issue#1)
 2015/05/05  parse logicals in loadjson
 2015/05/05  make options case insensitive
 2015/05/01  reading unicode encoded json files (thanks to Sertan Senturk,Issue#3)
 2015/04/30  allow \uXXXX to represent a unicode in a string (Issue#2)
 2015/03/30  save a 0x0 solid real empty array as null and handel empty struct array
 2015/03/30  properly handle escape characters in a string
 2015/01/24 *implement the UBJSON Draft12 new name format
 2015/01/13  correct cell array indentation inconsistency

== JSONlab 1.0 (codename: Optimus - Final), FangQ <q.fang <at> neu.edu> ==

 2015/01/02  polish help info for all major functions, update examples, finalize 1.0
 2014/12/19  fix a bug to strictly respect NoRowBracket in savejson

== JSONlab 1.0.0-RC2 (codename: Optimus - RC2), FangQ <q.fang <at> neu.edu> ==

 2014/11/22  show progress bar in loadjson ('ShowProgress') 
 2014/11/17 *add Compact option in savejson to output compact JSON format ('Compact')
 2014/11/17  add FastArrayParser in loadjson to specify fast parser applicable levels
 2014/09/18 *start official github mirror: https://github.com/fangq/jsonlab

== JSONlab 1.0.0-RC1 (codename: Optimus - RC1), FangQ <q.fang <at> neu.edu> ==

 2014/09/17  fix several compatibility issues when running on octave versions 3.2-3.8
 2014/09/17 *support 2D cell and struct arrays in both savejson and saveubjson
 2014/08/04  escape special characters in a JSON string
 2014/02/16  fix a bug when saving ubjson files

== JSONlab 0.9.9 (codename: Optimus - beta), FangQ <q.fang <at> neu.edu> ==

 2014/01/22  use binary read and write in saveubjson and loadubjson

== JSONlab 0.9.8-1 (codename: Optimus - alpha update 1), FangQ <q.fang <at> neu.edu> ==

 2013/10/07  better round-trip conservation for empty arrays and structs (patch submitted by Yul Kang)

== JSONlab 0.9.8 (codename: Optimus - alpha), FangQ <q.fang <at> neu.edu> ==
 2013/08/23 *universal Binary JSON (UBJSON) support, including both saveubjson and loadubjson

== JSONlab 0.9.1 (codename: Rodimus, update 1), FangQ <q.fang <at> neu.edu> ==
 2012/12/18 *handling of various empty and sparse matrices (fixes submitted by Niclas Borlin)

== JSONlab 0.9.0 (codename: Rodimus), FangQ <q.fang <at> neu.edu> ==

 2012/06/17 *new format for an invalid leading char, unpacking hex code in savejson
 2012/06/01  support JSONP in savejson
 2012/05/25  fix the empty cell bug (reported by Cyril Davin)
 2012/04/05  savejson can save to a file (suggested by Patrick Rapin)

== JSONlab 0.8.1 (codename: Sentiel, Update 1), FangQ <q.fang <at> neu.edu> ==

 2012/02/28  loadjson quotation mark escape bug, see http://bit.ly/yyk1nS
 2012/01/25  patch to handle root-less objects, contributed by Blake Johnson

== JSONlab 0.8.0 (codename: Sentiel), FangQ <q.fang <at> neu.edu> ==

 2012/01/13 *speed up loadjson by 20 fold when parsing large data arrays in matlab
 2012/01/11  remove row bracket if an array has 1 element, suggested by Mykel Kochenderfer
 2011/12/22 *accept sequence of 'param',value input in savejson and loadjson
 2011/11/18  fix struct array bug reported by Mykel Kochenderfer

== JSONlab 0.5.1 (codename: Nexus Update 1), FangQ <q.fang <at> neu.edu> ==

 2011/10/21  fix a bug in loadjson, previous code does not use any of the acceleration
 2011/10/20  loadjson supports JSON collections - concatenated JSON objects

== JSONlab 0.5.0 (codename: Nexus), FangQ <q.fang <at> neu.edu> ==

 2011/10/16  package and release jsonlab 0.5.0
 2011/10/15 *add json demo and regression test, support cpx numbers, fix double quote bug
 2011/10/11 *speed up readjson dramatically, interpret _Array* tags, show data in root level
 2011/10/10  create jsonlab project, start jsonlab website, add online documentation
 2011/10/07 *speed up savejson by 25x using sprintf instead of mat2str, add options support
 2011/10/06 *savejson works for structs, cells and arrays
 2011/09/09  derive loadjson from JSON parser from MATLAB Central, draft savejson.m
