# Supplementary material for: HNCcorr: A Novel Combinatorial Approach for Cell Identification in Calcium-Imaging Movies
Source: eNeuro. 2019 Apr 15;6(2):ENEURO.0304-18.2019. doi: 10.1523/ENEURO.0304-18.2019 (PMC6498417; doi:10.1523/ENEURO.0304-18.2019)
Supplement: Extended Data 1 — The MATLAB code used to generate the results reported in this work. Instructions are provided in the readme.md file. The code requires the JSONlab toolbox, the Imagesci toolbox, and a C-compiler for MATLAB. Download Extended Data 1, ZIP file. [file enu002192893so1.zip › code/jsonlab/examples/example3.json]

{"menu": {
  "id": "file",
  "value": "_&File",
  "popup": {
    "menuitem": [
      {"value": "_&New", "onclick": "CreateNewDoc(\"'\\\"Untitled\\\"'\")"},
      {"value": "_&Open", "onclick": "OpenDoc()"},
      {"value": "_&Close", "onclick": "CloseDoc()"}
    ]
  }
}}
