# Supplementary material for: HNCcorr: A Novel Combinatorial Approach for Cell Identification in Calcium-Imaging Movies
Source: eNeuro. 2019 Apr 15;6(2):ENEURO.0304-18.2019. doi: 10.1523/ENEURO.0304-18.2019 (PMC6498417; doi:10.1523/ENEURO.0304-18.2019)
Supplement: Extended Data 1 — The MATLAB code used to generate the results reported in this work. Instructions are provided in the readme.md file. The code requires the JSONlab toolbox, the Imagesci toolbox, and a C-compiler for MATLAB. Download Extended Data 1, ZIP file. [file enu002192893so1.zip › code/jsonlab/examples/example4.json]

[
  {
      "sample" : {
          "rho" : 1
      }
  },
  {
      "sample" : {
          "rho" : 2
      }
  },
  [
    {
        "_ArrayType_" : "double",
        "_ArraySize_" : [1,2],
        "_ArrayData_" : [1,0]
    },
    {
        "_ArrayType_" : "double",
        "_ArraySize_" : [1,2],
        "_ArrayData_" : [1,1]
    },
    {
        "_ArrayType_" : "double",
        "_ArraySize_" : [1,2],
        "_ArrayData_" : [1,2]
    }
  ],
  [
     "Paper",
     "Scissors",
     "Stone"
  ],
  ["a", "b\\", "c\"","d\\\"","e\"[","f\\\"[","g[\\","h[\\\""]
]
