# Supplementary material for: HNCcorr: A Novel Combinatorial Approach for Cell Identification in Calcium-Imaging Movies
Source: eNeuro. 2019 Apr 15;6(2):ENEURO.0304-18.2019. doi: 10.1523/ENEURO.0304-18.2019 (PMC6498417; doi:10.1523/ENEURO.0304-18.2019)
Supplement: Extended Data 1 — The MATLAB code used to generate the results reported in this work. Instructions are provided in the readme.md file. The code requires the JSONlab toolbox, the Imagesci toolbox, and a C-compiler for MATLAB. Download Extended Data 1, ZIP file. [file enu002192893so1.zip › code/jsonlab/examples/jsonlab_selftest.m]

%%%%%%%%%%%%%%%%%%%%%%%%%%%%%%%%%%%%%%%%%%%%%%%%%%%%%%%%%%%%%%%%%%%%
%         Regression Test Unit of loadjson and savejson
%%%%%%%%%%%%%%%%%%%%%%%%%%%%%%%%%%%%%%%%%%%%%%%%%%%%%%%%%%%%%%%%%%%%

for i=1:4
    fname=sprintf('example%d.json',i);
    if(exist(fname,'file')==0) break; end
    fprintf(1,'===============================================\n>> %s\n',fname);
    json=savejson('data',loadjson(fname));
    fprintf(1,'%s\n',json);
    fprintf(1,'%s\n',savejson('data',loadjson(fname),'Compact',1));
    data=loadjson(json);
    savejson('data',data,'selftest.json');
    data=loadjson('selftest.json');
end

for i=1:4
    fname=sprintf('example%d.json',i);
    if(exist(fname,'file')==0) break; end
    fprintf(1,'===============================================\n>> %s\n',fname);
    json=saveubjson('data',loadjson(fname));
    fprintf(1,'%s\n',json);
    data=loadubjson(json);
    savejson('',data);
    saveubjson('data',data,'selftest.ubj');
    data=loadubjson('selftest.ubj');
end
