# Supplementary material for: HNCcorr: A Novel Combinatorial Approach for Cell Identification in Calcium-Imaging Movies
Source: eNeuro. 2019 Apr 15;6(2):ENEURO.0304-18.2019. doi: 10.1523/ENEURO.0304-18.2019 (PMC6498417; doi:10.1523/ENEURO.0304-18.2019)
Supplement: Extended Data 1 — The MATLAB code used to generate the results reported in this work. Instructions are provided in the readme.md file. The code requires the JSONlab toolbox, the Imagesci toolbox, and a C-compiler for MATLAB. Download Extended Data 1, ZIP file. [file enu002192893so1.zip › code/jsonlab/jsonopt.m]

function val=jsonopt(key,default,varargin)
%
% val=jsonopt(key,default,optstruct)
%
% setting options based on a struct. The struct can be produced
% by varargin2struct from a list of 'param','value' pairs
%
% authors:Qianqian Fang (q.fang <at> neu.edu)
%
% $Id: loadjson.m 371 2012-06-20 12:43:06Z fangq $
%
% input:
%      key: a string with which one look up a value from a struct
%      default: if the key does not exist, return default
%      optstruct: a struct where each sub-field is a key 
%
% output:
%      val: if key exists, val=optstruct.key; otherwise val=default
%
% license:
%     BSD License, see LICENSE_BSD.txt files for details
%
% -- this function is part of jsonlab toolbox (http://iso2mesh.sf.net/cgi-bin/index.cgi?jsonlab)
% 

val=default;
if(nargin<=2) return; end
opt=varargin{1};
if(isstruct(opt))
    if(isfield(opt,key))
       val=getfield(opt,key);
    elseif(isfield(opt,lower(key)))
       val=getfield(opt,lower(key));
    end
end
