# Supplementary material for: HNCcorr: A Novel Combinatorial Approach for Cell Identification in Calcium-Imaging Movies
Source: eNeuro. 2019 Apr 15;6(2):ENEURO.0304-18.2019. doi: 10.1523/ENEURO.0304-18.2019 (PMC6498417; doi:10.1523/ENEURO.0304-18.2019)
Supplement: Extended Data 1 — The MATLAB code used to generate the results reported in this work. Instructions are provided in the readme.md file. The code requires the JSONlab toolbox, the Imagesci toolbox, and a C-compiler for MATLAB. Download Extended Data 1, ZIP file. [file enu002192893so1.zip › code/jsonlab/mergestruct.m]

function s=mergestruct(s1,s2)
%
% s=mergestruct(s1,s2)
%
% merge two struct objects into one
%
% authors:Qianqian Fang (q.fang <at> neu.edu)
% date: 2012/12/22
%
% input:
%      s1,s2: a struct object, s1 and s2 can not be arrays
%
% output:
%      s: the merged struct object. fields in s1 and s2 will be combined in s.
%
% license:
%     BSD License, see LICENSE_BSD.txt files for details 
%
% -- this function is part of jsonlab toolbox (http://iso2mesh.sf.net/cgi-bin/index.cgi?jsonlab)
%

if(~isstruct(s1) || ~isstruct(s2))
    error('input parameters contain non-struct');
end
if(length(s1)>1 || length(s2)>1)
    error('can not merge struct arrays');
end
fn=fieldnames(s2);
s=s1;
for i=1:length(fn)              
    s=setfield(s,fn{i},getfield(s2,fn{i}));
end
