# Supplementary material for: HNCcorr: A Novel Combinatorial Approach for Cell Identification in Calcium-Imaging Movies
Source: eNeuro. 2019 Apr 15;6(2):ENEURO.0304-18.2019. doi: 10.1523/ENEURO.0304-18.2019 (PMC6498417; doi:10.1523/ENEURO.0304-18.2019)
Supplement: Extended Data 1 — The MATLAB code used to generate the results reported in this work. Instructions are provided in the readme.md file. The code requires the JSONlab toolbox, the Imagesci toolbox, and a C-compiler for MATLAB. Download Extended Data 1, ZIP file. [file enu002192893so1.zip › code/main.m]

%CONFIGURATION VALUES
%---------------------

% see README.md for instructions
conf = struct();

% setup parameters 
conf.fileNameBase = 'neurofinder.02.00'; 
conf.dataFileName = 'memFiles/neurofinder.02.00_10.bin'; 
conf.dataSize = [512,512]; 
conf.nFrames = 800;
conf.jsonFile = ''; 
conf.windowSize = 31; 

% seed selection parameters
conf.percSeeds = 0.40; 
conf.posSeedSize = 0;

% Post-processing parameters
conf.minSize = 40; 
conf.avgSize = 80; 
conf.maxSize = 200; 

%---------------------
% add to path
addpath( genpath( './subroutines/'));
addpath( genpath( './jsonlab/'));

% compile Mexfiles
compileMexFiles

% update default hparams
conf = process_hparams(conf);

s = HNCcorr(conf);

% create json file
createJSON( s, [ s.fileNameBase '-segmentations.json' ] )

% compare against reference segmentation
% if not( strcmp( s.groundTruthJson,'') )
%     disp('Evaluate segmentations with NeuroFinder')
%     system( [ 'neurofinder evaluate "' s.groundTruthJson '" "' s.fileNameBase '-segmentations.json"'] );
%     system( [ 'neurofinder evaluate "' s.groundTruthJson '" "' s.fileNameBase '-segmentations.json"' ' > "' s.fileNameBase '-neurofinderResults.txt"' ] );
% end

% save output as MAT-file
saveROIs( s )
