# Supplementary material for: HNCcorr: A Novel Combinatorial Approach for Cell Identification in Calcium-Imaging Movies
Source: eNeuro. 2019 Apr 15;6(2):ENEURO.0304-18.2019. doi: 10.1523/ENEURO.0304-18.2019 (PMC6498417; doi:10.1523/ENEURO.0304-18.2019)
Supplement: Extended Data 1 — The MATLAB code used to generate the results reported in this work. Instructions are provided in the readme.md file. The code requires the JSONlab toolbox, the Imagesci toolbox, and a C-compiler for MATLAB. Download Extended Data 1, ZIP file. [file enu002192893so1.zip › code/README.md]

This code was developed for 2D calcium-imaging datasets. An optimized Python version (that also supports 3D datasets) will be released.

This code is for non-commercial use only (see license).

### Prerequisites
1. Download and install the [jsonlab](https://www.mathworks.com/matlabcentral/fileexchange/33381-jsonlab--a-toolbox-to-encode-decode-json-files) toolbox for Matlab.
2. Download and install a [C-compiler](https://www.mathworks.com/support/compilers.html) for Matlab to compile mex-files.
3. Confirm that the `imagesci` toolbox is installed (for generating H5-files).

### Setup
1. In your working directory, create empty folders `HNCcorrResults` and `memFiles`.
2. Depending on your OS, copy `rtifc.mexw64` or `rtifc.mexa64` from the folder `<matlab root>/<version>/toolbox/matlab/imagesci/private` to your working directory. Here, `<matlab root>` is the installation directory of Matlab and `<version>` is the installed Matlab version (e.g. R2017a).
3. Your working directory should now have the following structure:

```
$ ls
generateMemfile.m
HNCcorrResults
HNCcorr.m
jsonlab
LICENSE.md
main.m
memFiles
README.md
subroutines
```

### How to run
There are two main scripts/functions:
1. `generateMemfile.m`: Preprocesses a set of tiff files and stores the data as a temporally sub-sampled binary file in the folder `memFiles`. This binary file is used as a memory-mapped file throughout the algorithm.
2. `main.m`: This script defines the hyper parameters for HNCcorr, runs the algorithm, and saves the result in `HNCcorrResults`.

The scripts should be ran in this order. Hyper parameters (see below for description) should be adjusted in the scripts themselves.

### Hyper parameters
This section provides an overview of the hyper parameters. Default values or recommended values are specified when appropriate. Parameters that most strongly affect performance are (in order of importance): `avgSize`, `maxSize`, `posSeedsWidth`, `binSize`, `perc`, `minSize`.

#### generateMemfile.m
* `fileNameBase`: A base filename for the dataset.
* `rawdata_dir`: Directory with tiff files. Each tiff file should contain a single frame. It is assumed that the files are named `image00001.tiff`, `image00002.tiff`, etc.
* `dataSize=[<width> <height>]`: Dimensions of the dataset in pixels.
* `nFiles`: Number of frames/files.
* `binSize=10`: The frames in the binary file are averages of `binSize` frames of the original movie. 10-frame averages were effective for the Neurofinder benchmark datasets.

#### main.m
Setup parameters are passed into a structure called `conf`. Default values for the remaining configuration options are automatically added. The parameters are:
* `fileNameBase`: A base filename for HNCcorr's intermediate/output files.
* `dataFileName`: Path to the pre-processed .bin file (see `generateMemfile.m`).
* `dataSize=[<width> <height>]`: Dimensions of the dataset in pixels.
*	`nFrames`: Number of frames in the .bin file.
* `jsonFile=''`: Path to reference segmentations used for evaluation of HNCcorr's segmentations. If no reference is available, set as empty string `''`.
*	`windowSize=31`: Width/height in pixels of the window that is used for segmentation. Odd number is required. Window should be sufficiently large to capture a single cell. Rule-of-thumb: Set `windowSize` equal to 1.5-2x the diameter of a cell.

Seed selection parameters:
* `posSeedsWidth=2`: Size of the square used as a seed for the cell. Use 0 for 1x1 pixel, 1 for 3x3 pixels and 2 for 5x5 pixels. Different parameter values may be preferred some datasets.
* `perc=0.4`: Percentage of seeds (ranked by expected quality) to test. Determines the trade-off between running time and quality. More seeds is not always better, due to false positives.

Post-processing parameters (dataset specific):
* `avgSize`: Average (estimated) number of pixels for a cell in the dataset.
* `minSize=40`: Smallest (estimated) number of pixels for a cell in the dataset.
* `maxSize`: Largest (estimated) number of pixels for a cell in the dataset.
