# Supplementary material for: HNCcorr: A Novel Combinatorial Approach for Cell Identification in Calcium-Imaging Movies
Source: eNeuro. 2019 Apr 15;6(2):ENEURO.0304-18.2019. doi: 10.1523/ENEURO.0304-18.2019 (PMC6498417; doi:10.1523/ENEURO.0304-18.2019)
Supplement: Extended Data 1 — The MATLAB code used to generate the results reported in this work. Instructions are provided in the readme.md file. The code requires the JSONlab toolbox, the Imagesci toolbox, and a C-compiler for MATLAB. Download Extended Data 1, ZIP file. [file enu002192893so1.zip › code/subroutines/findLargestComponent.m]

function [ bestComponent ] = findLargestComponent( components )
sizeMatrix = size( components );
numComponents = max( components(:) );

bestComponent = zeros( sizeMatrix(1), sizeMatrix( 2 ) );
maxComponent = 0;
for index = 1 : numComponents
    count = sum( components(:) == index ) ;
    if count > maxComponent
        bestComponent = components == index;
        maxComponent = count;
    end
end
