# Supplementary material for: HNCcorr: A Novel Combinatorial Approach for Cell Identification in Calcium-Imaging Movies
Source: eNeuro. 2019 Apr 15;6(2):ENEURO.0304-18.2019. doi: 10.1523/ENEURO.0304-18.2019 (PMC6498417; doi:10.1523/ENEURO.0304-18.2019)
Supplement: Extended Data 1 — The MATLAB code used to generate the results reported in this work. Instructions are provided in the readme.md file. The code requires the JSONlab toolbox, the Imagesci toolbox, and a C-compiler for MATLAB. Download Extended Data 1, ZIP file. [file enu002192893so1.zip › code/subroutines/jsonToSegmentationConverter.m]

function [ s ] = jsonToSegmentationConverter( jsonFile, backgroundImage )
    
    s = struct();
    s.datasetSize = size( backgroundImage );    
    
    s.simListMean = reshape( backgroundImage, [], 1 );
    
    cells = loadjson( jsonFile );
    
    s.numCells = numel( cells );
    s.segmentations = containers.Map;
    
    for i = 1 : s.numCells
        s.segmentations( num2str(i) ) = cells{i}.coordinates + 1;
    end

end
