# Supplementary material for: HNCcorr: A Novel Combinatorial Approach for Cell Identification in Calcium-Imaging Movies
Source: eNeuro. 2019 Apr 15;6(2):ENEURO.0304-18.2019. doi: 10.1523/ENEURO.0304-18.2019 (PMC6498417; doi:10.1523/ENEURO.0304-18.2019)
Supplement: Extended Data 1 — The MATLAB code used to generate the results reported in this work. Instructions are provided in the readme.md file. The code requires the JSONlab toolbox, the Imagesci toolbox, and a C-compiler for MATLAB. Download Extended Data 1, ZIP file. [file enu002192893so1.zip › code/subroutines/prepareSNC.m]

function [ simMatrix, compressSimMatrix, sourceWeights, sinkWeights, nTest ] = prepareSNC( s )

% create sparse matrix
simMatrix = sparse( s.idxI, s.idxJ, s.simVal, s.effHeight * s.effWidth, s.effHeight * s.effWidth );

% determine test indices
indices = find( s.test );
nTest = length( indices );

% compress matrix
compressSimMatrix = simMatrix( indices, indices );

% get weights for (s,i)
select = ones( s.effHeight * s.effWidth, 1 );
select( indices ) = 0;
select( s.labels == 0 ) = 0;
sourceWeights = full( sum( simMatrix( logical( select ), indices ), 1 ) );

% get weights for (i,t)
select = ones( s.effHeight * s.effWidth, 1 );
select( indices ) = 0;
select( s.labels == 1  ) = 0;
sinkWeights = full( sum( simMatrix( indices, logical( select ) ), 2 ) )';
