# Supplementary material for: HNCcorr: A Novel Combinatorial Approach for Cell Identification in Calcium-Imaging Movies
Source: eNeuro. 2019 Apr 15;6(2):ENEURO.0304-18.2019. doi: 10.1523/ENEURO.0304-18.2019 (PMC6498417; doi:10.1523/ENEURO.0304-18.2019)
Supplement: Extended Data 1 — The MATLAB code used to generate the results reported in this work. Instructions are provided in the readme.md file. The code requires the JSONlab toolbox, the Imagesci toolbox, and a C-compiler for MATLAB. Download Extended Data 1, ZIP file. [file enu002192893so1.zip › code/subroutines/preProcessingFunctions/getRawData.m]

function[ y ] = getRawData( s, varg )
    if(isempty(varg))
        y = s.data(s.coordinates(1):s.coordinates(2), s.coordinates(3):s.coordinates(4), :);
    else
        coor = varg{1};
        y = s.data(coor(1):coor(2), coor(3):coor(4), :);
    end
end
