# Supplementary material for: HNCcorr: A Novel Combinatorial Approach for Cell Identification in Calcium-Imaging Movies
Source: eNeuro. 2019 Apr 15;6(2):ENEURO.0304-18.2019. doi: 10.1523/ENEURO.0304-18.2019 (PMC6498417; doi:10.1523/ENEURO.0304-18.2019)
Supplement: Extended Data 1 — The MATLAB code used to generate the results reported in this work. Instructions are provided in the readme.md file. The code requires the JSONlab toolbox, the Imagesci toolbox, and a C-compiler for MATLAB. Download Extended Data 1, ZIP file. [file enu002192893so1.zip › code/subroutines/readDataMethods/initDataStream.m]

function [ tiffInfo ] = initDataStream(s )
global RAWDATA_DIR

% initialize data structure
nFiles = s.nFiles;
tiffInfo = cell( nFiles, 1 );

baseFileName = [ RAWDATA_DIR '/' s.datasetAbbr '/images/image' ];

for i = 0 : nFiles-1
    fileName = strcat( baseFileName , num2str( i, '%05d' ), '.tiff' );
    tiffInfo{ i+1 } = imfinfo( fileName );
end
end
