# Supplementary material for: HNCcorr: A Novel Combinatorial Approach for Cell Identification in Calcium-Imaging Movies
Source: eNeuro. 2019 Apr 15;6(2):ENEURO.0304-18.2019. doi: 10.1523/ENEURO.0304-18.2019 (PMC6498417; doi:10.1523/ENEURO.0304-18.2019)
Supplement: Extended Data 1 — The MATLAB code used to generate the results reported in this work. Instructions are provided in the readme.md file. The code requires the JSONlab toolbox, the Imagesci toolbox, and a C-compiler for MATLAB. Download Extended Data 1, ZIP file. [file enu002192893so1.zip › code/subroutines/saveROIs.m]

function [ ] = saveROIs( s )
    overviewImage = reshape( s.simListMean, s.datasetSize(1), s.datasetSize(2) );
    segmentations = s.segmentations; 
    
    save( [ s.fileNameBase '-ROIs.mat'], 'overviewImage', 'segmentations')
end
