# Supplementary material for: HNCcorr: A Novel Combinatorial Approach for Cell Identification in Calcium-Imaging Movies
Source: eNeuro. 2019 Apr 15;6(2):ENEURO.0304-18.2019. doi: 10.1523/ENEURO.0304-18.2019 (PMC6498417; doi:10.1523/ENEURO.0304-18.2019)
Supplement: Extended Data 1 — The MATLAB code used to generate the results reported in this work. Instructions are provided in the readme.md file. The code requires the JSONlab toolbox, the Imagesci toolbox, and a C-compiler for MATLAB. Download Extended Data 1, ZIP file. [file enu002192893so1.zip › code/subroutines/Segmentation.m]

classdef Segmentation < handle
    properties
        roiNumber
        
        bestSegmentation
        bestLambda

        assignedLabel
        correctLabel
        
        correctSegmentation
        
        corrCenterSeed

        coordinates
        
        averageInt
        averageProcessed
        timeseries

        proposals
        lambdas
        rejectionSummary
        
        posSeeds
        negSeeds
    end
end
