# Supplementary material for: HNCcorr: A Novel Combinatorial Approach for Cell Identification in Calcium-Imaging Movies
Source: eNeuro. 2019 Apr 15;6(2):ENEURO.0304-18.2019. doi: 10.1523/ENEURO.0304-18.2019 (PMC6498417; doi:10.1523/ENEURO.0304-18.2019)
Supplement: Extended Data 1 — The MATLAB code used to generate the results reported in this work. Instructions are provided in the readme.md file. The code requires the JSONlab toolbox, the Imagesci toolbox, and a C-compiler for MATLAB. Download Extended Data 1, ZIP file. [file enu002192893so1.zip › code/subroutines/simFunctions/computeNormSim2.m]

function [ idxIComplete, idxJComplete, simVal, normVal ] = computeNormSim2( s, idxI, idxJ, recomputeFlag , duplicate )
% Compute values of similarities for each row of the vectors (idxI, idxJ) according to the following function 
% simVal(x,y) = exp( - alpha * sqrt( 1/nFrames * norm( x-y)^2 ) ) where
% alpha is a scaling parameter

if recomputeFlag
    y = s.preProcessFunc( );
    y = reshape( y, s.effHeight * s.effWidth, []);
	
    numSim = length( idxI );
    value = zeros( numSim, 1 );
    stepSize = 10000;
    for i = 1 : stepSize : numSim
        value( i : min( i + stepSize - 1, numSim) ) = sum( (y( idxI( i : min( i + stepSize - 1, numSim)),: ) - y( idxJ( i : min( i + stepSize -1, numSim)),: ) ).^ 2, 2) ;
    end
        
	val = value / s.nFramesEff;
	
    % use the fact that similarity values are symmetric to mirror.
    if duplicate==true
        idxIComplete = [ idxI; idxJ ];
        idxJComplete = [ idxJ; idxI ];
        val = [ val; val ];
        [ ~, iSort ] = sort( idxJComplete * ( s.effHeight * s.effWidth - 1 ) + idxIComplete );
        idxIComplete = idxIComplete( iSort );
        idxJComplete = idxJComplete( iSort );
        normVal = val( iSort );    
    else
        idxIComplete = idxI;
        idxJComplete = idxJ;
        normVal = value;
    end
else
    normVal = s.inBetweenVal;
    idxIComplete = idxI;
    idxJComplete = idxJ;
end

simVal = exp( - s.alpha * normVal );
