# Supplementary material for: HNCcorr: A Novel Combinatorial Approach for Cell Identification in Calcium-Imaging Movies
Source: eNeuro. 2019 Apr 15;6(2):ENEURO.0304-18.2019. doi: 10.1523/ENEURO.0304-18.2019 (PMC6498417; doi:10.1523/ENEURO.0304-18.2019)
Supplement: Extended Data 1 — The MATLAB code used to generate the results reported in this work. Instructions are provided in the readme.md file. The code requires the JSONlab toolbox, the Imagesci toolbox, and a C-compiler for MATLAB. Download Extended Data 1, ZIP file. [file enu002192893so1.zip › code/subroutines/SNC.m]

function [ finalLabels ] = SNC( s)
n = s.nTest;

completeMat = sparse(n+2,n+2 );
completeMat(1:n,1:n) = s.compressSimMatrix;
completeMat(n+1,1:n) = s.sourceWeights;
completeMat(1:n,n+2) = s.sinkWeights';


arcMatrix = convertToArcMatrix( completeMat, [s.precomputedSum'; 0; 0], zeros(n+2,1), n+1,n+2 );
if s.lambda == -1
    maxLambda = 100000;
    [cuts, s.lambdas ]  = hpf( arcMatrix, n + 2, n + 1, n + 2, [0 maxLambda] , 0 );
    
    nCuts = length( s.lambdas );
    finalLabels = repmat( s.labels, 1, nCuts );
    finalLabels( logical( s.test ),: ) = cuts( 1 : n, : );
else
    [cut, s.lambdas] = hpf( arcMatrix, n + 2, n + 1, n + 2, [s.lambda s.lambda] , 0 );
    
    finalLabels = s.labels;
    finalLabels( logical( s.test ) ) = cut( 1 : n )';
end
