# Supplementary material for: HNCcorr: A Novel Combinatorial Approach for Cell Identification in Calcium-Imaging Movies
Source: eNeuro. 2019 Apr 15;6(2):ENEURO.0304-18.2019. doi: 10.1523/ENEURO.0304-18.2019 (PMC6498417; doi:10.1523/ENEURO.0304-18.2019)
Supplement: Extended Data 1 — The MATLAB code used to generate the results reported in this work. Instructions are provided in the readme.md file. The code requires the JSONlab toolbox, the Imagesci toolbox, and a C-compiler for MATLAB. Download Extended Data 1, ZIP file. [file enu002192893so1.zip › code/subroutines/visualizeSeedSelection.m]

function [] = visualizeSeedSelection( s )
    fig1 = figure('visible','off');
    
    imagesc( reshape( s.simListMean, s.datasetSize(1), s.datasetSize(2) ) )
    axis equal tight
    hold on
    for i = 1 : s.numCells
        cell = s.segmentations{ i };
        if cell.assignedLabel
            [ cY,cX ] = find( reshape( cell.bestSegmentation, s.effHeight, s.effWidth ) );
            cX = cX + cell.coordinates(3) - 1;
            cY = cY + cell.coordinates(1) - 1;
            mask = zeros( s.datasetSize(1), s.datasetSize(2) );
            linIndex = sub2ind( s.datasetSize, cY, cX );
            mask( linIndex ) = 1;

            alphamask( mask, [1 0 0], 0.45 );
        end
    end
    
    pos_fig1 = [0 0 1000 1000];
    set(fig1,'Position',pos_fig1)
    set(fig1,'Units','Inches');
    posInch = get(fig1,'Position');
    set(fig1,'PaperPositionMode','Auto','PaperUnits','Inches','PaperSize',[posInch(3), posInch(4)])                                               
                                                
end
